# Supplementary material for: Endothelium-Dependent Induction of Vasculogenic Mimicry in Human Triple-Negative Breast Cancer Cells Is Inhibited by Calcitriol and Curcumin
Source: Int J Mol Sci. 2022 Jul 11;23(14):7659. doi: 10.3390/ijms23147659 (PMC9318499; doi:10.3390/ijms23147659)
Supplement: Supplementary file 1 [file ijms-23-07659-s001.zip]

Archive with 1 entries (1 files):
- ijms-1768859-supplementary.pdf
